# Supplementary material for: Prognostic Value of Angiography-Derived Index of Microcirculatory Resistance in Patients with Coronary Artery Disease Undergoing Rotational Atherectomy
Source: Rev Cardiovasc Med. 2023 Apr 27;24(5):131. doi: 10.31083/j.rcm2405131 (PMC11273008; doi:10.31083/j.rcm2405131)
Supplement: Supplementary file 1 [file 2153-8174-24-5-131-s1.zip]

Archive with 1 entries (1 files):
- 2153-8174-24-5-131-s1.docx
